# Supplementary material for: From Social Robotics to Ecological Cognitive Care: An Enaction-Based Umbrella Review on Neurocognitive Disorders
Source: Healthcare (Basel). 2025 Dec 26;14(1):66. doi: 10.3390/healthcare14010066 (PMC12786088; doi:10.3390/healthcare14010066)
Supplement: Supplementary file 1 [file healthcare-14-00066-s001.zip]

Archive with 1 entries (1 files):
- healthcare-4031133-supplementary.pdf
